# Supplementary material for: Synergistic Killing of Polymyxin B in Combination With the Antineoplastic Drug Mitotane Against Polymyxin-Susceptible and -Resistant Acinetobacter baumannii: A Metabolomic Study
Source: Front Pharmacol. 2018 Apr 16;9:359. doi: 10.3389/fphar.2018.00359 (PMC5911485; doi:10.3389/fphar.2018.00359)
Supplement: Supplementary file 1 [file Table_1.XLSX]

## Sheet: Sheet1
Supplementary Table 1. Significant metabolites identified following exposure to polymyxin B and mitotane alone and in combination in A. baumannii ATCC 17978. Significant fold-changes are highlighted in bold and italic. One-way ANOVA for multiple comparison, FDR ≤ 0.05; Fisher's LSD, p ≤ 0.05.
MASS	RT	FORMULA	METABOLITE	CONFIDENCE	MAP	PATHWAY	Log2-fold change			FDR
							Polmyxin B	Mitotane	Combination
117.079	11.1786	C5H11NO2	Betaine	10	Amino Acid Metabolism	Glycine, serine and threonine metabolism	-0.745337	-0.11194	-5.29102	7.58e-09
161.069	14.3633	C6H11NO4	L-2-Aminoadipate	9	Amino Acid Metabolism	Lysine biosynthesis; Lysine degradation; Penicillin and cephalosporin biosynthesis	-1.27636	0.0713936	-4.40696	2.77e-08
161.105	13.1636	C7H15NO3	L-Carnitine	10	Amino Acid Metabolism	Lysine degradation	-1.6939	-0.216107	-3.17779	6.02e-08
174.064	14.2137	C6H10N2O4	N-Formimino-L-glutamate	7	Amino Acid Metabolism	Histidine metabolism	1.26754	-0.0110745	2.29487	2.97e-07
147.053	14.2942	C5H9NO4	L-Glutamate	10	Amino Acid Metabolism	Arginine and proline metabolism; Glutamate metabolism; Histidine metabolism; D-Glutamine and D-glutamate metabolism; Glutathione metabolism_Butanoate metabolism_C5-Branched dibasic acid metabolism_Porphyrin and chlorophyll metabolism_Nitrogen metabolism	-1.2498	-0.414582	-4.43834	5.8e-07
129.043	14.6091	C5H7NO3	5-Oxoproline	7	Amino Acid Metabolism	Glutathione metabolism	-1.41142	-0.447935	-4.95287	1.27e-06
203.079	16.9383	C8H13NO5	N2-Acetyl-L-aminoadipate	5	Amino Acid Metabolism	Lysine biosynthesis	-1.59587	0.180459	-2.40245	2.55e-06
102.032	7.47431	C4H6O3	Succinate semialdehyde	6	Amino Acid Metabolism	Glutamate metabolism; Tyrosine metabolism; Butanoate metabolism; Vitamin B6 metabolism	0.386046	0.287502	1.40087	6.98e-06
131.069	14.4162	C4H9N3O2	Creatine	5	Amino Acid Metabolism	Glycine, serine and threonine metabolism; Arginine and proline metabolism	-0.655163	0.152121	-1.58885	6.98e-06
230.106	9.33038	C13H14N2O2	(1xi,3xi)-1,2,3,4-Tetrahydro-1-methyl-beta-carboline-3-carboxylic acid	7	Amino Acid Metabolism	Undefined	-1.42505	0.100205	-1.10364	6.98e-06
274.128	15.0089	C10H18N4O5	N2-Succinyl-L-arginine	8	Amino Acid Metabolism	Arginine and proline metabolism	-0.91569	0.61992	-3.51448	7.58e-06
113.048	8.99657	C5H7NO2	1-Pyrroline-2-carboxylate	7	Amino Acid Metabolism	Arginine and proline metabolism; D-Arginine and D-ornithine metabolism	-0.121907	0.0389585	2.20752	8.82e-06
133.038	14.6962	C4H7NO4	L-Aspartate	10	Amino Acid Metabolism	Alanine and aspartate metabolism; Arginine and proline metabolism; Glycine, serine and threonine metabolism; Lysine biosynthesis; Arginine and proline metabolism; Histidine metabolism; beta-Alanine metabolism; Cyanoamino acid metabolism; Carbon fixation	0.163203	0.276226	0.0449309	8.89e-06
190.095	23.1181	C7H14N2O4	LL-2,6-Diaminoheptanedioate	6	Amino Acid Metabolism	Lysine biosynthesis	-0.642856	0.0808456	-1.39012	2.04e-05
173.08	14.011	C6H11N3O3	5-Guanidino-2-oxopentanoate	5	Amino Acid Metabolism	D-Arginine and D-ornithine metabolism	-1.0223	-0.264004	-2.03964	2.18e-05
104.011	15.1585	C3H4O4	Hydroxypyruvate	6	Amino Acid Metabolism	Glycine, serine and threonine metabolism; Glyoxylate and dicarboxylate metabolism	0.281427	0.0749859	0.665516	3.15e-05
242.101	11.8002	C9H14N4O4	(S,S)-Nt-Histidinylalanine	5	Amino Acid Metabolism	Undefined	-0.61564	0.0359551	-1.79818	4.19e-05
138.043	10.3693	C6H6N2O2	Urocanate	7	Amino Acid Metabolism	Histidine metabolism	1.45746	0.517768	2.48777	4.8e-05
130.063	4.93365	C6H10O3	4-Methyl-2-oxopentanoate	10	Amino Acid Metabolism	Valine, leucine and isoleucine degradation; Valine, leucine and isoleucine biosynthesis	-0.273822	0.166356	0.448945	0.00014561
132.09	15.5306	C5H12N2O2	D-Ornithine	7	Amino Acid Metabolism	D-Arginine and D-ornithine metabolism	-0.589688	0.234873	-1.86283	0.00017815
160.085	11.133	C6H12N2O3	D-Alanyl-D-alanine	6	Amino Acid Metabolism	D-Alanine metabolism; Peptidoglycan biosynthesis	-0.544782	0.386379	-1.86726	0.00020038
116.047	7.45333	C5H8O3	5-Oxopentanoate	5	Amino Acid Metabolism	Lysine degradation	-0.00983504	0.0976058	0.133162	0.00033229
301.056	14.3121	C8H16NO9P	N-Acetyl-D-glucosamine 6-phosphate	8	Amino Acid Metabolism	Glutamate metabolism; Aminosugars metabolism	-1.37918	-0.666356	-2.0512	0.0003393
258.085	13.558	C10H14N2O6	(1-Ribosylimidazole)-4-acetate	5	Amino Acid Metabolism	Histidine metabolism	-0.84663	0.0160488	-0.652948	0.00034706
145.038	10.1354	C5H7NO4	2-Oxoglutaramate	5	Amino Acid Metabolism	Glutamate metabolism	-0.979165	-0.917614	-3.21095	0.00037373
384.122	13.7759	C14H20N6O5S	S-Adenosyl-L-homocysteine	8	Amino Acid Metabolism	Methionine metabolism	-0.448957	0.096912	-1.25956	0.00039277
188.116	14.8602	C8H16N2O3	N2-Acetyl-L-lysine	7	Amino Acid Metabolism	Lysine biosynthesis	-0.473334	0.475067	-1.45808	0.00047149
150.068	5.04896	C9H10O2	Phenylpropanoate	6	Amino Acid Metabolism	Phenylalanine metabolism	0.229398	0.10376	0.291152	0.00069554
137.084	28.4555	C8H11NO	Tyramine	7	Amino Acid Metabolism	Tyrosine metabolism; Alkaloid biosynthesis I	-0.0099319	-0.110132	-0.0822854	0.00069975
243.086	11.15	C9H13N3O5	gamma-Glutamyl-beta-cyanoalanine	5	Amino Acid Metabolism	Cyanoamino acid metabolism	-0.646919	0.0184358	-1.33843	0.00098764
199.096	11.9289	C8H13N3O3	gamma-Glutamyl-beta-aminopropiononitrile	5	Amino Acid Metabolism	Cyanoamino acid metabolism	-0.784958	-0.0233784	-1.3551	0.00112
182.058	8.55137	C9H10O4	3-(2,3-Dihydroxyphenyl)propanoate	8	Amino Acid Metabolism	Phenylalanine metabolism	-0.824733	0.163598	-1.52945	0.0015643
185.08	11.526	C7H11N3O3	(S)-N-(4,5-Dihydro-1-methyl-4-oxo-1H-imidazol-2-yl)alanine	5	Amino Acid Metabolism	Undefined	-0.642453	0.0637747	-1.32998	0.0017292
103.063	13.7154	C4H9NO2	N,N-Dimethylglycine	7	Amino Acid Metabolism	Glycine, serine and threonine metabolism	-0.578383	-0.960699	-0.377204	0.0026991
175.096	15.8753	C6H13N3O3	L-Citrulline	8	Amino Acid Metabolism	Arginine and proline metabolism	-0.802935	0.127294	-1.7409	0.0053937
226.107	15.5131	C9H14N4O3	Carnosine	5	Amino Acid Metabolism	Alanine and aspartate metabolism; Histidine metabolism; beta-Alanine metabolism	-0.519911	0.139739	-1.00661	0.0086476
172.048	11.6934	C6H8N2O4	Hydantoin-5-propionate	5	Amino Acid Metabolism	Histidine metabolism	-0.871336	-0.0333903	-1.49453	0.017096
232.106	13.1753	C9H16N2O5	gamma-Glutamyl-gamma-aminobutyrate	6	Amino Acid Metabolism	Arginine and proline metabolism	-0.869205	-0.209661	-1.93824	0.023554
197.116	12.1498	C9H15N3O2	Hercynine	5	Amino Acid Metabolism	Histidine metabolism	-0.708075	-0.0253621	-1.13759	0.037242
113.059	9.65027	C4H7N3O	Creatinine	7	Amino Acid Metabolism	Arginine and proline metabolism	0.365675	0.561002	0.264244	0.038057
149.051	11.8481	C5H11NO2S	D-Methionine	7	Amino Acid Metabolism	Undefined	-0.56045	0.197347	-0.931339	0.043937
188.08	10.2844	C7H12N2O4	N-Acetylglutamine	9	Amino Acid Metabolism	Undefined	-1.10695	-0.119154	-2.67415	6.98e-06
174.1	13.5483	C7H14N2O3	N5-Ethyl-L-glutamine	5	Amino Acid Metabolism	Undefined	-0.927543	0.390667	-1.77876	4.65e-05
103.063	11.3023	C4H9NO2	(R)-3-Amino-2-methylpropanoate	5	Amino Acid Metabolism	Undefined	-0.0464826	0.0770699	-0.0085716	7.71e-05
103.063	10.1374	C4H9NO2	N-methylalanine	5	Amino Acid Metabolism	Undefined	-0.034787	0.0919532	0.0168067	0.00019091
102.032	14.5681	C4H6O3	(R)-methylmalonate-semialdehyde	7	Amino Acid Metabolism	Undefined	-0.208022	-0.100873	-0.229717	0.00098764
202.059	11.9892	C7H10N2O5	N3-fumaramoyl-L-2,3-diaminopropanoate	5	Amino Acid Metabolism	Undefined	-0.734546	-0.0216911	-1.25726	0.001538
226.095	8.13063	C10H14N2O4	carbidopa	5	Amino Acid Metabolism	Undefined	-0.803975	0.165705	-1.07333	0.00756
156.042	7.48769	C7H8O4	2,3-Dihydro-2,3-dihydroxybenzoate	8	Biosynthesis of Polyketides and Nonribosomal Peptides	Biosynthesis of siderophore group nonribosomal peptides	-0.144866	-0.13276	-0.167978	0.039579
416.111	7.52097	C21H20O9	Daidzin	5	Biosynthesis of Secondary Metabolites	Isoflavonoid biosynthesis	1.08563	0.175828	0.766362	0.000723
270.053	7.49864	C15H10O5	Apigenin	7	Biosynthesis of Secondary Metabolites	Flavonoid biosynthesis; Isoflavonoid biosynthesis	0.977376	0.17562	1.19916	0.0033492
194.081	10.2939	C8H10N4O2	Caffeine	5	Biosynthesis of Secondary Metabolites	Caffeine metabolism	-0.480215	0.30935	-0.940558	0.0067016
200.08	9.09854	C8H12N2O4	Dihydroclavaminic acid	5	Biosynthesis of Secondary Metabolites	Clavulanic acid biosynthesis	-0.636649	0.173095	-1.02469	0.009142
503.185	16.9614	C18H33NO15	beta-D-Galactopyranosyl-(1-4)-2-amino-2-deoxy-beta-D-glucopyranosyl-(1-6)-D-mannose	7	Carbohydrate Metabolism	Undefined	-0.913894	0.353908	-5.83421	3.42e-09
118.027	14.6142	C4H6O4	Succinate	8	Carbohydrate Metabolism	Citrate cycle (TCA cycle); Oxidative phosphorylation; Glutamate metabolism; Alanine and aspartate metabolism; Tyrosine metabolism; Phenylalanine metabolism; gamma-Hexachlorocyclohexane degradation; Glyoxylate and dicarboxylate metabolism	-0.943195	-0.156091	-2.48978	8.22e-08
342.116	15.7721	C12H22O11	Lactose	10	Carbohydrate Metabolism	Galactose metabolism	-1.79088	0.677036	-3.91785	1.11e-07
607.082	14.6521	C17H27N3O17P2	UDP-N-acetyl-D-glucosamine	10	Carbohydrate Metabolism	Aminosugars metabolism; Lipopolysaccharide biosynthesis; Peptidoglycan biosynthesis	-1.03275	-0.315854	-3.75183	2.94e-07
230.019	15.2853	C5H11O8P	D-Ribose 5-phosphate	8	Carbohydrate Metabolism	Pentose phosphate pathway; Purine metabolism; Carbon fixation	-0.108233	-0.227094	-1.8226	1.27e-05
259.046	15.9533	C6H14NO8P	alpha-D-Glucosamine 1-phosphate	8	Carbohydrate Metabolism	Aminosugars metabolism	-1.21392	-0.942926	-5.12639	4.95e-05
166.048	11.3934	C5H10O6	L-Lyxonate	5	Carbohydrate Metabolism	Pentose and glucuronate interconversions; Ascorbate and aldarate metabolism	0.0375144	0.091421	0.0821859	5.11e-05
130.027	14.0871	C5H6O4	2,5-Dioxopentanoate	7	Carbohydrate Metabolism	Ascorbate and aldarate metabolism; Arginine and proline metabolism	-0.917037	-0.132493	-2.10351	6.65e-05
566.055	15.8493	C15H24N2O17P2	UDP-glucose	10	Carbohydrate Metabolism	Pentose and glucuronate interconversions; Galactose metabolism; Ascorbate and aldarate metabolism; Pyrimidine metabolism; Starch and sucrose metabolism; Nucleotide sugars metabolism; Glycerolipid metabolism; Zeatin biosynthesis; Biosynthesis of ansamycins	-1.1647	-0.237464	-3.61965	0.00017458
166.048	12.4282	C5H10O6	D-Xylonate	5	Carbohydrate Metabolism	Pentose and glucuronate interconversions	-0.0183125	0.12174	0.0254577	0.00017815
180.063	16.28	C6H12O6	D-Galactose	8	Carbohydrate Metabolism	Galactose metabolism	0.0285343	0.0689731	0.0446992	0.00028126
134.022	15.4646	C4H6O5	(S)-Malate	10	Carbohydrate Metabolism	Citrate cycle (TCA cycle); Glutamate metabolism; Alanine and aspartate metabolism; Pyruvate metabolism; Glyoxylate and dicarboxylate metabolism; Carbon fixation; Reductive carboxylate cycle (CO2 fixation)	-0.257417	-0.042729	-1.47211	0.00045487
255.705	5.19211	C21H36N7O16P3S	CoA	8	Carbohydrate Metabolism	Citrate cycle (TCA cycle); Fatty acid metabolism; Pantothenate and CoA biosynthesis	-1.72185	-0.734992	-2.59235	0.00047059
185.993	16.4507	C3H7O7P	3-Phospho-D-glycerate	10	Carbohydrate Metabolism	Glycolysis / Gluconeogenesis; Glycine, serine and threonine metabolism; Glycerolipid metabolism; Glyoxylate and dicarboxylate metabolism; Carbon fixation	-0.891808	-0.0414335	-2.24604	0.00069554
200.008	15.7668	C4H9O7P	D-Erythrose 4-phosphate	8	Carbohydrate Metabolism	Pentose phosphate pathway; Phenylalanine, tyrosine and tryptophan biosynthesis; Carbon fixation; Vitamin B6 metabolism	-1.18403	-0.77596	-3.07484	0.00112
106.027	16.3666	C3H6O4	D-Glycerate	6	Carbohydrate Metabolism	Glycine, serine and threonine metabolism; Glycerolipid metabolism; Glyoxylate and dicarboxylate metabolism	-0.817115	-0.0137641	-1.9167	0.001538
621.061	17.1952	C17H25N3O18P2	UDP-N-acetyl-D-mannosaminouronate	8	Carbohydrate Metabolism	Aminosugars metabolism	-0.864056	0.195695	-1.7273	0.001538
260.03	15.6375	C6H13O9P	D-Glucose 6-phosphate	10	Carbohydrate Metabolism	Starch and sucrose metabolism; Streptomycin biosynthesis; Inositol phosphate metabolism	-0.898056	-0.736739	-2.9624	0.001654
166.048	12.8789	C5H10O6	D-Arabinonate	7	Carbohydrate Metabolism	D-arabinose degradation III	-0.0889642	0.147466	0.0580105	0.0016596
146.022	14.9858	C5H6O5	2-Oxoglutarate	10	Carbohydrate Metabolism	Citrate cycle (TCA cycle); Ascorbate and aldarate metabolism; Glutamate metabolism; Alanine and aspartate metabolism; Lysine biosynthesis; Histidine metabolism; D-Glutamine and D-glutamate metabolism; Glyoxylate and dicarboxylate metabolism	-0.692021	-0.233106	-2.01	0.0028409
290.04	15.7701	C7H15O10P	D-Sedoheptulose 7-phosphate	6	Carbohydrate Metabolism	Pentose phosphate pathway; Carbon fixation	-1.31262	-0.763149	-3.09115	0.0029149
504.169	16.3225	C18H32O16	Maltotriose	10	Carbohydrate Metabolism	glycogen degradation I	-0.585155	0.115268	-0.339023	0.0031782
214.024	13.3215	C5H11O7P	2-Deoxy-D-ribose 5-phosphate	8	Carbohydrate Metabolism	Pentose phosphate pathway	-0.815426	-0.0317311	-1.79102	0.004584
162.053	15.5733	C6H10O5	2-Dehydro-3-deoxy-L-rhamnonate	8	Carbohydrate Metabolism	Fructose and mannose metabolism	-0.0610444	0.0657673	-0.308076	0.015246
180.063	13.8831	C6H12O6	D-Glucose	10	Carbohydrate Metabolism	Glycolysis / Gluconeogenesis; Pentose phosphate pathway; Galactose metabolism; Starch and sucrose metabolism; Streptomycin biosynthesis; Indole and ipecac alkaloid biosynthesis	0.270184	0.305178	0.222113	0.025086
210.038	16.4223	C6H10O8	D-Glucarate	8	Carbohydrate Metabolism	Ascorbate and aldarate metabolism	-0.395186	0.436293	-0.0164956	0.026543
179.079	13.2782	C6H13NO5	D-Galactosamine	7	Carbohydrate Metabolism	Galactose metabolism	-0.651131	-0.242198	-1.23452	0.039455
545.196	16.943	C20H35NO16	alpha-D-Galactosyl-N-acetyllactosamine	5	Carbohydrate Metabolism	Undefined	-1.81983	0.14782	-5.73477	1.99e-09
189.1	12.2627	C8H15NO4	Castanospermine	5	Carbohydrate Metabolism	Undefined	-0.302763	-0.146683	-0.248023	0.00071556
120.042	15.2864	C4H8O4	D-Erythrulose	5	Carbohydrate Metabolism	Undefined	-0.740701	0.489678	-0.705279	0.0029841
662.087	15.8445	C19H28N4O18P2	UDP-2,3-diacetamido-2,3-dideoxy-alpha-D-glucuronate	5	Carbohydrate Metabolism	Undefined	-0.77745	-0.49388	-2.24801	0.0040344
663.109	13.8212	C21H27N7O14P2	NAD+	10	Energy Metabolism	Oxidative phosphorylation; Glutamate metabolism; Nicotinate and nicotinamide metabolism	-1.03521	-0.00766578	-1.92586	1.35e-05
97.977	12.444	H3O4P	Orthophosphate	9	Energy Metabolism	Oxidative phosphorylation; Photosynthesis; Peptidoglycan biosynthesis	-0.092833	0.0341646	-0.0611674	0.0031912
210.074	13.7197	C7H14O7	Sedoheptulose	7	Energy Metabolism	Carbon fixation	-0.733456	-0.65939	-2.25562	0.010434
215.056	15.432	C5H14NO6P	sn-glycero-3-Phosphoethanolamine	7	Lipid Metabolism	Glycerophospholipid metabolism; Ether lipid metabolism	-2.4207	-0.473691	-2.82752	1.05e-06
145.11	28.4505	C7H15NO2	Acetylcholine	7	Lipid Metabolism	Glycerophospholipid metabolism	0.00714761	-0.117455	-0.0192955	0.0021848
515.68	5.19533	C39H68N7O17P3S	Oleoyl-CoA	5	Lipid Metabolism	Biosynthesis of unsaturated fatty acids	-1.82183	-0.906814	-1.65107	0.019755
242.02	15.4576	C6H11O8P	D-myo-Inositol 1,2-cyclic phosphate	5	Lipid Metabolism	Undefined	-1.0027	-0.791957	-2.75058	0.0022674
548.48	3.76362	C35H64O4	Cohibin A	5	Lipids: Fatty Acyls	Undefined	0.900777	-0.0331637	-0.949425	2.7e-06
118.063	7.47844	C5H10O3	Hydroxypentanoate	7	Lipids: Fatty Acyls	Fatty Acids and Conjugates	0.0470306	0.261334	-2.24958	1.51e-05
298.251	3.95057	C18H34O3	FA oxo(18:0)	5	Lipids: Fatty Acyls	Fatty Acids and Conjugates	-0.282472	0.148107	1.83297	3.93e-05
186.162	4.17493	C11H22O2	FA (11:0)	5	Lipids: Fatty Acyls	Fatty Acids and Conjugates	0.13411	0.216556	0.212119	6.48e-05
116.047	6.76722	C5H8O3	3-Oxopentanoic acid	5	Lipids: Fatty Acyls	Fatty Acids and Conjugates	0.102324	0.244532	0.340678	0.00013563
158.131	4.36499	C9H18O2	FA methyl(8:0)	5	Lipids: Fatty Acyls	Fatty Acids and Conjugates	-0.0343331	0.102964	-0.0184459	0.00016813
103.063	12.1339	C4H9NO2	(S)-2-Aminobutanoate	7	Lipids: Fatty Acyls	Amino fatty acids	0.00834373	0.024099	0.0546734	0.00018276
200.178	4.09722	C12H24O2	Dodecanoic acid	9	Lipids: Fatty Acyls	Fatty acid biosynthesis	-0.0771345	0.0930438	0.215851	0.00022902
116.084	5.1257	C6H12O2	Hexanoic acid	9	Lipids: Fatty Acyls	OxidationofVeryLongChainFattyAcids	0.0667759	0.348672	0.102011	0.00028302
103.063	11.7862	C4H9NO2	FA amino(4:0)	5	Lipids: Fatty Acyls	Amino Fatty Acids	0.00921685	0.0908886	0.0285936	0.0004812
171.162	4.67531	C10H21NO	decanamide	5	Lipids: Fatty Acyls	Fatty amides	0.412792	0.336933	0.159037	0.00052263
270.22	4.0595	C16H30O3	FA oxo(16:0)	5	Lipids: Fatty Acyls	Fatty Acids and Conjugates	0.135821	0.324784	0.322972	0.0025219
256.24	3.95361	C16H32O2	FA(16:0)	7	Lipids: Fatty Acyls	Fatty acid biosynthesis; Fatty acid elongation in mitochondria; Fatty acid metabolism; Biosynthesis of unsaturated fatty acids	-0.533024	-0.227422	-0.123196	0.010193
574.495	3.74286	C37H66O4	Montecristin	5	Lipids: Fatty Acyls	Undefined	-0.36736	-0.0543068	-0.144855	0.010434
102.068	7.47268	C5H10O2	3-Methylbutanoic acid	5	Lipids: Fatty Acyls	Fatty Acids and Conjugates	0.00151388	0.0790095	-0.129634	0.016191
266.188	3.92346	C16H26O3	FA trimethyl(13:2)	7	Lipids: Fatty Acyls	Fatty Acids and Conjugates	0.315229	-0.0204195	0.190839	0.032017
214.193	4.06099	C13H26O2	FA methyl(12:0)	5	Lipids: Fatty Acyls	Fatty Acids and Conjugates	-0.272985	0.170107	-0.118258	0.045179
602.527	3.7255	C39H70O4	1-(14-methyl-pentadecanoyl)-2-(8-[3]-ladderane-octanyl)-sn-glycerol	5	Lipids: Glycerolipids	Diradylglycerols	-0.717405	-0.171118	-0.101045	0.00048467
743.547	4.11789	C41H78NO8P	PE(36:2)	5	Lipids: Glycerophospholipids	Glycerophosphoethanolamines	-1.22947	-0.273346	0.750384	5.8e-07
410.243	7.50496	C19H39O7P	PA(16:0)	7	Lipids: Glycerophospholipids	Glycerophosphates	0.860455	0.515192	2.56433	6.76e-07
689.5	4.24175	C37H72NO8P	PE(32:1)	5	Lipids: Glycerophospholipids	Glycerophosphoethanolamines	1.11626	0.168412	-0.446792	1.56e-06
715.515	4.17776	C39H74NO8P	PE(34:2)	5	Lipids: Glycerophospholipids	Glycerophosphoethanolamines	-0.72867	-0.0219891	0.121754	1.95e-05
687.484	4.22743	C37H70NO8P	PE(32:2)	5	Lipids: Glycerophospholipids	Glycerophosphoethanolamines	0.855648	0.0236141	-0.472638	2.23e-05
713.5	4.17414	C39H72NO8P	PE(34:3)	5	Lipids: Glycerophospholipids	Glycerophosphoethanolamines	-0.529672	-0.139034	0.204324	2.53e-05
720.494	3.75618	C38H73O10P	PG(32:1)	5	Lipids: Glycerophospholipids	Glycerophosphoglycerols	0.918855	-0.011681	-1.32359	2.88e-05
735.505	3.76173	C38H74NO10P	PS(32:0)	5	Lipids: Glycerophospholipids	Glycerophosphoserines	0.959806	0.093303	-0.671489	3.65e-05
733.525	4.27948	C39H76NO9P	PS(O-33:1)	5	Lipids: Glycerophospholipids	Glycerophosphoserines	1.35093	-0.112505	0.864987	0.00039874
791.568	3.72485	C42H82NO10P	PS(36:0)	5	Lipids: Glycerophospholipids	Glycerophosphoserines	-0.70325	-0.131354	-0.131469	0.0022402
467.301	4.91799	C22H46NO7P	PC(14:0)	5	Lipids: Glycerophospholipids	Glycerophosphocholines	-1.34756	-0.101973	-3.21425	0.0023114
479.301	4.86994	C23H46NO7P	PE(18:1)	7	Lipids: Glycerophospholipids	Glycerophosphoethanolamines	-1.56895	0.119749	-1.478	0.0029315
760.526	3.74842	C41H77O10P	PG(35:2)	5	Lipids: Glycerophospholipids	Glycerophosphoglycerols	-0.7312	-0.119771	-1.3937	0.0031117
763.537	3.74333	C40H78NO10P	PS(34:0)	5	Lipids: Glycerophospholipids	Glycerophosphoserines	-0.345928	0.0169272	-0.143416	0.026543
246.051	12.2592	C6H15O8P	Glycerophosphoglycerol	7	Lipids: Glycerophospholipids	Undefined	-1.14225	-0.459728	-1.1026	0.012187
546.464	3.76645	C35H62O4	[PR] bacteriohopane-32,33,34,35-tetrol	5	Lipids: Prenols	Hopanoids	0.851302	-0.0199874	-0.628245	7.79e-05
315.277	4.17244	C18H37NO3	Dehydrophytosphingosine	5	Lipids: Sphingolipids	Sphingoid bases	-0.13686	-0.207282	0.402307	0.0068075
155.991	8.58561	C3H8O3S2	2-(Methylthio)ethanesulfonate	5	Metabolism of Cofactors and Vitamins	Folate biosynthesis	0.423712	0.360158	0.548264	0.0010527
267.097	9.01023	C10H13N5O4	Adenosine	8	Nucleotide Metabolism	Purine metabolism	-0.108358	0.176564	1.67779	1.44e-08
363.058	15.7458	C10H14N5O8P	GMP	10	Nucleotide Metabolism	Purine metabolism; Glutamate metabolism	-1.27852	-0.133383	-3.21781	8.22e-08
97.9673	17.3404	H2O4S	Sulfate	8	Nucleotide Metabolism	Purine metabolism; Cysteine metabolism; Sulfur metabolism	0.0510377	0.123664	0.263373	2.55e-06
283.092	12.3814	C10H13N5O5	Guanosine	8	Nucleotide Metabolism	Purine metabolism	-1.22569	-0.0101178	-4.28052	4.9e-06
404.002	16.4744	C9H14N2O12P2	UDP	10	Nucleotide Metabolism	Pyrimidine metabolism; Peptidoglycan biosynthesis; Zeatin biosynthesis	-0.373231	0.267625	-1.4658	2.08e-05
158.033	10.8739	C5H6N2O4	(S)-Dihydroorotate	8	Nucleotide Metabolism	Pyrimidine metabolism	-1.09272	-0.735237	-6.84937	2.08e-05
403.018	16.6742	C9H15N3O11P2	CDP	6	Nucleotide Metabolism	Pyrimidine metabolism	-0.184886	0.180669	-1.56872	2.5e-05
324.036	14.1283	C9H13N2O9P	UMP	10	Nucleotide Metabolism	Pyrimidine metabolism; Peptidoglycan biosynthesis	-1.19309	-0.110145	-2.07371	3.72e-05
176.043	16.1688	C5H8N2O5	N-Carbamoyl-L-aspartate	8	Nucleotide Metabolism	Pyrimidine metabolism; Alanine and aspartate metabolism	-1.25751	-0.670641	-6.05313	8.31e-05
347.063	13.213	C10H14N5O7P	AMP	10	Nucleotide Metabolism	Purine metabolism; Zeatin biosynthesis	-0.916773	-0.065137	-1.74232	0.00010607
251.102	11.3093	C10H13N5O3	5'-Deoxyadenosine	6	Nucleotide Metabolism	Undefined	-0.675277	-0.0395841	-1.44479	0.00018093
268.081	10.7312	C10H12N4O5	Inosine	8	Nucleotide Metabolism	Purine metabolism	-1.49079	-0.0793954	-4.75703	0.00028778
347.063	12.4968	C10H14N5O7P	3'-AMP	7	Nucleotide Metabolism	Purine metabolism	-0.824021	0.0189827	-1.63824	0.00047931
114.043	10.6371	C4H6N2O2	5,6-Dihydrouracil	8	Nucleotide Metabolism	Pyrimidine metabolism; beta-Alanine metabolism; Pantothenate and CoA biosynthesis	-1.12075	-0.705785	-3.88091	0.0010038
244.07	13.7138	C9H12N2O6	Pseudouridine	6	Nucleotide Metabolism	Pyrimidine metabolism	-0.870467	0.041001	-1.21024	0.0015914
308.041	13.2614	C9H13N2O8P	dUMP	8	Nucleotide Metabolism	Pyrimidine metabolism	0.604036	0.0869176	0.865424	0.0016801
152.033	10.9243	C5H4N4O2	Xanthine	10	Nucleotide Metabolism	Purine metabolism; Caffeine metabolism	-0.153327	0.107361	-1.19719	0.0016811
322.056	12.3409	C10H15N2O8P	dTMP	10	Nucleotide Metabolism	Pyrimidine metabolism	-1.20817	-0.087466	0.948838	0.0022168
323.052	15.0774	C9H14N3O8P	CMP	10	Nucleotide Metabolism	Pyrimidine metabolism	-0.922163	-0.284426	-1.82658	0.006049
481.989	15.7323	C10H17N2O14P3	dTTP	6	Nucleotide Metabolism	Pyrimidine metabolism	-0.725043	0.0775041	-1.36969	0.0065148
331.068	12.2644	C10H14N5O6P	dAMP	8	Nucleotide Metabolism	Purine metabolism	-0.972836	-0.050583	-0.236124	0.009142
243.085	11.7299	C9H13N3O5	Cytidine	8	Nucleotide Metabolism	Pyrimidine metabolism	-0.801986	-0.088698	-1.28889	0.0093888
244.069	9.76647	C9H12N2O6	Uridine	8	Nucleotide Metabolism	Pyrimidine metabolism	-0.487079	0.372739	-0.972576	0.013297
136.038	10.0068	C5H4N4O	Hypoxanthine	10	Nucleotide Metabolism	Purine metabolism	-0.902623	0.303421	-1.4773	0.019814
364.042	17.4147	C10H13N4O9P	Xanthosine 5'-phosphate	8	Nucleotide Metabolism	Purine metabolism	-0.264452	0.0387568	-1.40156	0.023554
443.024	17.5351	C10H15N5O11P2	GDP	10	Nucleotide Metabolism	Purine metabolism	-0.197787	0.187723	-0.0498116	0.023554
112.027	9.75331	C4H4N2O2	Orotate(Fragment)	8	Nucleotide Metabolism	Pyrimidine metabolism	-0.41586	0.192348	-0.915219	0.027619
402.023	14.3142	C10H16N2O11P2	dTDP	8	Nucleotide Metabolism	Pyrimidine metabolism	-0.91634	0.0841066	-1.29533	0.032457
681.118	16.9436	C20H33N3O19P2	dihydro-UDP-N-acetylmuramate	5	Nucleotide Metabolism	Undefined	-1.43961	0.0323506	-4.97147	2.31e-10
151.049	16.2055	C5H5N5O	2-Hydroxyadenine	5	Nucleotide Metabolism	Undefined	-1.18194	-0.00208821	-2.53688	2.7e-06
348.047	14.9447	C10H13N4O8P	Inosine2'-phosphate	7	Nucleotide Metabolism	Undefined	-0.484003	0.10732	-1.69365	7.14e-06
541.06	13.8261	C15H21N5O13P2	Cyclic ADP-ribose	5	Nucleotide Metabolism	Undefined	-0.984178	-0.00404712	-1.94693	9.72e-06
122.048	13.8993	C6H6N2O	Isonicotineamide	5	Nucleotide Metabolism	Undefined	-0.807063	-0.126228	-1.72202	0.00012014
156.017	10.1983	C5H4N2O4	Uracil 5-carboxylate	5	Nucleotide Metabolism	Undefined	-0.763974	-0.686248	-4.76772	0.00056176
265.117	11.2579	C11H15N5O3	N6-Methyl-2'-deoxyadenosine	5	Nucleotide Metabolism	Undefined	-0.682399	0.056069	-1.47459	0.00069975
212.009	13.1061	C5H9O7P	P-DPD	6	Nucleotide Metabolism	Undefined	0.488359	0.0608419	-1.37617	0.00084555
258.085	15.8435	C10H14N2O6	Ribothymidine	5	Nucleotide Metabolism	Undefined	-0.598858	-0.379287	-2.79415	0.0015905
257.101	10.505	C10H15N3O5	5-Methylcytidine	5	Nucleotide Metabolism	Undefined	-0.83232	0.0190634	-1.11827	0.0045853
230.09	10.9977	C9H14N2O5	Aspartyl-L-proline	5	Peptide(di-)	Acidic peptide	-0.763087	-0.0347528	-1.16512	0.0011384
214.132	8.23358	C10H18N2O3	Val-Pro	7	Peptide(di-)	Hydrophobic peptide	0.181124	0.256791	0.319105	0.023554
229.106	10.6028	C9H15N3O4	Asn-Pro	5	Peptide(di-)	Polar peptide	-0.671628	0.0880439	-1.0284	0.047506
382.196	13.8547	C16H26N6O5	Ala-Val-Gly-His	5	Peptide(tetra-)	Basic peptide	-0.774304	0.151881	-1.28435	0.0007272
340.175	12.4258	C15H24N4O5	Ala-Gly-Pro-Pro	5	Peptide(tetra-)	Polar peptide	-0.683476	0.217224	0.51449	0.0035912
400.232	10.6444	C18H32N4O6	Ala-Leu-Thr-Pro	5	Peptide(tetra-)	Hydrophobic peptide	0.0618933	0.313399	0.586789	0.010126
361.148	15.5348	C14H23N3O8	Glu-Asp-Val	5	Peptide(tri-)	Hydrophobic peptide	-1.75811	0.622313	-3.0175	5.3e-07
257.138	15.0601	C11H19N3O4	Ala-Ala-Pro	7	Peptide(tri-)	Nonpolar peptide	-0.698411	0.0527386	-1.1517	0.0012778
356.242	10.8407	C17H32N4O4	Ile-Lys-Pro	5	Peptide(tri-)	Basic peptide	-0.441392	0.12954	-0.172085	0.0015046
313.164	11.7052	C14H23N3O5	Thr-Pro-Pro	7	Peptide(tri-)	Polar peptide	-1.27577	0.388336	0.408084	0.0025219
343.174	11.7342	C15H25N3O6	Ile-Asp-Pro	7	Peptide(tri-)	Hydrophobic peptide	-0.43415	0.277232	0.374927	0.0040126
370.234	11.765	C16H30N6O4	Val-Pro-Arg	5	Peptide(tri-)	Basic peptide	-0.735121	-0.027781	-1.21288	0.0046489
359.185	7.4813	C19H25N3O4	Phe-Pro-Pro	5	Peptide(tri-)	Hydrophobic peptide	-0.186989	0.0427922	0.115523	0.016177
289.127	12.6775	C11H19N3O6	Ophthalmicacid	7	Peptide(tri-)	Undefined	-1.29737	0.0325036	-3.31299	6.46e-06
208.061	9.95262	C6H13N2O4P	N-acetyl-demethylphophinothricin	7	Peptide(tri-)	Undefined	0.149781	0.0885237	0.0599541	0.001638
283.128	14.0166	C11H17N5O4	Gamma-glutamyl-Histidine	5	Peptides	Undefined	-0.717311	0.103912	-1.11646	0.0016596
246.122	12.4052	C10H18N2O5	L-gamma-glutamyl-L-valine	5	Peptides	Undefined	-0.232875	0.333473	0.242318	0.0016596
204.075	15.5853	C7H12N2O5	L-beta-aspartyl-L-alanine	5	Peptides	Undefined	-0.241061	0.462138	-0.220406	0.011571
232.142	7.52989	C10H20N2O4	Leucyl-Threonine	5	Peptides	Undefined	0.0701108	0.380638	0.229846	0.014191
230.163	5.19395	C11H22N2O3	Valyl-Leucine	7	Peptides	Undefined	0.196157	0.662826	0.370209	0.049318
158.069	8.80251	C6H10N2O3	1-(Hydroxymethyl)-5,5-dimethyl-2,4-imidazolidinedione	7	Undefined	Undefined	-0.322052	0.60531	-6.12826	1.98e-08
324.106	15.3787	C10H28Cl2N2OP2	Polixetonium chloride	5	Undefined	Undefined	-1.67282	0.519661	-2.86522	1.31e-07
182.084	6.34116	C12H10N2	Harman	7	Undefined	Undefined	0.780205	0.29032	1.76807	8.89e-06
326.191	3.78153	C18H30O3S	2-Dodecylbenzenesulfonic acid	5	Undefined	Undefined	0.173382	0.0755334	0.87825	1.06e-05
249.086	7.77543	C10H19NO2S2	S-Acetyldihydrolipoamide	8	Undefined	Alanineandaspartatemetabolism	0.0958048	-0.164217	0.693241	2.53e-05
213.111	7.74247	C9H15N3O3	Methyl 2-diazoacetamidohexonate	5	Undefined	Undefined	-0.497425	0.2818	-1.80208	6.11e-05
141.986	11.5759	C2H7O3PS	dimethylthiophosphate	5	Undefined	methyl parathion degradation	0.0807165	0.022969	0.327207	7.13e-05
216.075	12.0428	C8H12N2O5	N3-(4-methoxyfumaroyl)-L-2,3-diaminopropanoate	5	Undefined	Undefined	-0.675713	0.190601	-1.13972	0.00019091
302.225	7.35433	C20H30O2	Retinyl ester	5	Undefined	Undefined	-0.0790645	0.0589378	0.0341045	0.00026965
312.176	3.79602	C17H28O3S	N-Undecylbenzenesulfonic acid	7	Undefined	Undefined	0.477411	0.356286	1.10319	0.00031229
266.102	10.1485	C11H14N4O4	8-Oxodeoxycoformycin	5	Undefined	Undefined	-0.606203	0.148239	-1.27167	0.00033229
232.035	11.5798	C5H13O8P	D-arabitol 5-phosphate	5	Undefined	Undefined	0.0322818	0.121078	0.1248	0.00040984
186.064	10.2054	C7H10N2O4	(S)-AMPA	5	Undefined	Undefined	-0.699327	0.0655829	-1.25649	0.00047059
230.09	9.53388	C9H14N2O5	(1R,2S,3R)-2-Acetyl-4(5)-(1,2,3,4-tetrahydroxybutyl)imidazole	7	Undefined	Undefined	-0.757368	0.0943394	-1.10152	0.00048467
254.058	7.51137	C15H10O4	Apigeninidin	5	Undefined	Undefined	0.948706	0.124554	0.67832	0.00048467
236.127	7.81084	C11H16N4O2	CPX	5	Undefined	Undefined	-0.496706	0.232826	-1.56326	0.00063358
208.061	10.9256	C6H13N2O4P	N-acetyl-demethylphophinothricin	5	Undefined	Undefined	-0.108346	-0.0266077	-0.134192	0.00063389
189.1	9.86254	C8H15NO4	(2S)-2-{[1-(R)-Carboxyethyl]amino}pentanoate	5	Undefined	Undefined	-0.132231	-0.00882515	-0.213894	0.00064621
165.079	13.6336	C9H11NO2	3-Pyridinebutanoicacid	7	Undefined	Undefined	-1.38927	-0.512073	-3.82407	0.00065962
278.191	7.30936	C20H24N	2-ethyl-1,5-dimethyl-3,3-diphenylpyrrolinium (EDDP)	7	Undefined	Undefined	-0.0244171	0.032072	0.0539426	0.00069562
130.111	7.49116	C6H14N2O	N-Acetylputrescinium	5	Undefined	Undefined	0.408695	0.369828	0.372234	0.00071556
101.12	10.0516	C6H15N	Hexylamine	5	Undefined	Undefined	-0.082001	-0.00129488	-0.113712	0.00090475
168.054	10.0277	C7H8N2O3	2,3-Diaminosalicylic acid	5	Undefined	Undefined	-0.694862	0.0608295	-1.43743	0.0012347
203.079	14.5153	C8H13NO5	2-acetamidoglucal	5	Undefined	Undefined	-1.00589	-0.486179	-1.52851	0.0012638
126.043	15.213	C5H6N2O2	Imidazol-4-ylacetate	5	Undefined	Undefined	-0.939681	-0.326148	-2.66016	0.0012786
160.11	7.47195	C8H16O3	Ethyl (R)-3-hydroxyhexanoate	7	Undefined	Undefined	-0.0885195	0.162081	0.293639	0.001413
233.178	7.17396	C15H23NO	Deoxynupharidine	5	Undefined	Undefined	-0.0131416	0.172991	0.077846	0.0015626
129.152	8.16748	C8H19N	Octylamine	5	Undefined	Undefined	-0.0183123	0.0148809	0.00772338	0.0015957
921.382	13.8606	C37H59N7O20	GlcNAc-1,6-anhMurNAc-L-Ala-gamma-D-Glu-DAP-D-Ala	7	Undefined	Undefined	-2.28851	-0.0678499	-3.17484	0.001654
125.048	15.813	C6H7NO2	3-Hydroxyaminophenol	5	Undefined	Undefined	-1.12219	-0.748936	-3.1481	0.0017298
198.064	15.8374	C8H10N2O4	(S)-2-Amino-3-(3-hydroxy-4-oxo-4H-pyridiN-1-yl)propanoate	5	Undefined	Undefined	-0.692531	-0.30227	-2.26461	0.0022003
193.11	11.6237	C11H15NO2	3,4-Methylenedioxymethamphetamine	7	Undefined	Undefined	-0.0893164	0.0408961	-0.132454	0.0022294
193.11	12.8027	C11H15NO2	Heliamine	7	Undefined	Undefined	-0.0224842	0.0618525	0.0247774	0.0022611
172.048	10.8172	C6H8N2O4	(R)-AMAA	5	Undefined	Undefined	-0.867673	0.123806	-1.4358	0.0025219
272.03	15.7637	C7H13O9P	alpha-(2,6-anhydro-3-deoxy-D-arabino-heptulopyranosid)onate 7-phosphate	5	Undefined	Undefined	-1.17077	-0.846641	-3.01191	0.0025219
250.096	8.56636	C12H14N2O4	3-Oxohexobarbital	5	Undefined	Undefined	-0.335965	0.281203	-1.02113	0.0034575
163.084	10.8877	C6H13NO4	Bicine	5	Undefined	Undefined	-0.543816	0.148587	-1.14958	0.0035405
224.091	11.0411	C9H12N4O3	Temurin	5	Undefined	Undefined	-0.572395	0.130443	-1.40434	0.0035912
171.064	10.6826	C6H9N3O3	Metronidazole	5	Undefined	Undefined	-0.444102	0.130136	-1.63447	0.0039886
155.095	7.41277	C8H13NO2	Arecoline	5	Undefined	Undefined	0.0505388	0.0053309	0.118939	0.004839
173.069	12.3287	C7H11NO4	5-Deoxy-5-aminoshikimic acid	5	Undefined	Undefined	-0.625956	0.145473	-1.11005	0.0058399
193.11	11.0787	C11H15NO2	Salsoline	7	Undefined	Undefined	-0.0973652	0.0408961	-0.242214	0.0070048
146.058	4.37383	C6H10O4	Dimethyl succinate	5	Undefined	Undefined	0.160159	0.115946	0.0961463	0.0079997
238.132	7.48091	C12H18N2O3	Secobarbital	5	Undefined	Undefined	-0.013869	-0.0808179	-0.0368642	0.0080011
182.094	4.41494	C10H14O3	5-Oxo-1,2-campholide	5	Undefined	D-camphor degradation	0.171199	-0.101173	0.187124	0.0087421
228.111	7.48277	C10H16N2O4	(S)-ATPA	5	Undefined	Undefined	-0.76035	0.0529904	-0.966038	0.014191
359.186	5.25347	C21H27O5	19-oic-deoxycorticosterone	5	Undefined	Undefined	0.173125	-0.211193	0.538559	0.018062
260.083	7.48062	C10H16N2O4S	d-biotin d-sulfoxide	6	Undefined	Undefined	-0.756535	0.113998	-1.02245	0.023872
228.111	5.41639	C10H16N2O4	Tetraacetylethylenediamine	5	Undefined	Undefined	-0.589649	0.0747538	-1.04422	0.032313
1005.34	7.58344	C37H66N7O17P3S	4,8,12-Trimethyltridecanoyl-CoA	7	Undefined	Undefined	-1.8648	-0.41886	-3.32948	0.040439
