# Supplementary material for: Synergistic Killing of Polymyxin B in Combination With the Antineoplastic Drug Mitotane Against Polymyxin-Susceptible and -Resistant Acinetobacter baumannii: A Metabolomic Study
Source: Front Pharmacol. 2018 Apr 16;9:359. doi: 10.3389/fphar.2018.00359 (PMC5911485; doi:10.3389/fphar.2018.00359)
Supplement: Supplementary file 3 [file Table_3.XLSX]

## Sheet: Sheet1
Supplementary Table 3. Significant metabolites identified following exposure to polymyxin B and mitotane alone and in combination in A. baumannii FADDI-AB225. Significant fold-changes are highlighted in bold and italic. One-way ANOVA for multiple comparison, FDR ≤ 0.05; Fisher's LSD, p ≤ 0.05.
MASS	RT	FORMULA	METABOLITE	CONFIDENCE	MAP	PATHWAY	Log2-fold change			FDR
							Polmyxin B	Mitotane	Combination
301.056	14.3121	C8H16NO9P	N-Acetyl-D-glucosamine 6-phosphate	8	Amino Acid Metabolism	Glutamate metabolism; Aminosugars metabolism	-0.669377	-0.762204	-1.08464	0.044885
160.085	11.133	C6H12N2O3	D-Alanyl-D-alanine	6	Amino Acid Metabolism	D-Alanine metabolism; Peptidoglycan biosynthesis	-0.965092	0.627361	0.372648	0.048236
103.063	11.3023	C4H9NO2	(R)-3-Amino-2-methylpropanoate	5	Amino Acid Metabolism	Undefined	0.143894	-0.153802	-0.0302919	0.03117
202.059	11.9892	C7H10N2O5	N3-fumaramoyl-L-2,3-diaminopropanoate	5	Amino Acid Metabolism	Undefined	-0.801684	-0.0237674	-0.207942	0.044885
255.705	5.19211	C21H36N7O16P3S	CoA	8	Carbohydrate Metabolism	Citrate cycle (TCA cycle); Fatty acid metabolism; Pantothenate and CoA biosynthesis	-1.11545	-1.0455	-1.61123	0.0067042
196.058	13.4833	C6H12O7	D-Gluconic acid	10	Carbohydrate Metabolism	Pentose phosphate pathway	-1.20585	-1.00707	-0.473207	0.044885
166.048	12.8789	C5H10O6	D-Arabinonate	7	Carbohydrate Metabolism	D-arabinose degradation III	-0.147449	-0.173064	-0.313621	0.048236
504.169	16.3225	C18H32O16	Maltotriose	10	Carbohydrate Metabolism	glycogen degradation I	-0.452338	0.0521839	0.122762	0.048236
97.977	12.444	H3O4P	Orthophosphate	9	Energy Metabolism	Oxidative phosphorylation; Photosynthesis; Peptidoglycan biosynthesis	0.143131	0.0531804	-0.0225129	0.048236
515.68	5.19533	C39H68N7O17P3S	Oleoyl-CoA	5	Lipid Metabolism	Biosynthesis of unsaturated fatty acids	-0.79581	-1.04535	-1.54493	0.044885
785.157	11.0428	C27H33N9O15P2	FAD	10	Metabolism of Cofactors and Vitamins	Riboflavin metabolism	-0.34549	-0.525386	-0.503041	0.044885
97.9673	17.3404	H2O4S	Sulfate	8	Nucleotide Metabolism	Purine metabolism; Cysteine metabolism; Sulfur metabolism	-0.118937	-0.272334	-0.126267	0.048236
921.382	13.8606	C37H59N7O20	GlcNAc-1,6-anhMurNAc-L-Ala-gamma-D-Glu-DAP-D-Ala	7	Undefined	Undefined	-3.00596	0.257103	-0.638266	0.044885
1005.34	7.58344	C37H66N7O17P3S	4,8,12-Trimethyltridecanoyl-CoA	7	Undefined	Undefined	-1.34149	-1.28896	-2.00327	0.044885
186.064	10.2054	C7H10N2O4	(S)-AMPA	5	Undefined	Undefined	-0.666338	-0.0576036	-0.153582	0.044885
